# Supplementary material for: MUC5B rs35705950 Promoter Variant Is Associated with Usual Interstitial Pneumonia in Patients with Antisynthetase Syndrome
Source: J Clin Med. 2024 Oct 16;13(20):6159. doi: 10.3390/jcm13206159 (PMC11508769; doi:10.3390/jcm13206159)
Supplement: Supplementary file 1 [file jcm-13-06159-s001.zip]

Archive with 1 entries (1 files):
- jcm-3169090-supplementary.pdf
